# Supplementary material for: Prevention and Management of Malnutrition in Patients with Chronic Obstructive Pulmonary Disease: A Scoping Review
Source: Adv Respir Med. 2024 Sep 6;92(5):356–69. doi: 10.3390/arm92050034 (PMC11417808; doi:10.3390/arm92050034)
Supplement: Supplementary file 1 [file arm-92-00034-s001.zip]

Archive with 1 entries (1 files):
- arm-3149339-supplementary.pdf
